# Supplementary material for: Clean-Room Lithographical Processes for the Fabrication of Graphene Biosensors
Source: Materials (Basel). 2020 Dec 15;13(24):5728. doi: 10.3390/ma13245728 (PMC7765539; doi:10.3390/ma13245728)
Supplement: Supplementary file 1 [file materials-13-05728-s001.zip]

Archive with 1 entries (1 files):
- materials-968548-supplementary.pdf
